# Supplementary material for: Universal Prime Editing Therapeutic Strategy for RyR1-Related Myopathies: A Protective Mutation Rescues Leaky RyR1 Channel
Source: Int J Mol Sci. 2025 Mar 21;26(7):2835. doi: 10.3390/ijms26072835 (PMC11988564; doi:10.3390/ijms26072835)
Supplement: Supplementary file 1 [file ijms-26-02835-s001.zip]

Archive with 1 entries (1 files):
- ijms-3522865-supplementary.pdf
